# Supplementary material for: Differential microbial assembly processes and co‐occurrence networks in the soil‐root continuum along an environmental gradient
Source: Imeta. 2022 Apr 5;1(2):e18. doi: 10.1002/imt2.18 (PMC10989781; doi:10.1002/imt2.18)
Supplement: Supplementary file 2 — Supplementary information. [file IMT2-1-e18-s001.xlsx]

## Sheet: Title page
	Supplementary tables
	Title: Differential microbial assembly processes and co-occurrence networks in the soil-root continuum along an environmental gradient
	Running title: Root microbiota along an environmental gradient
	Authors’ names: Yangquanwei Zhong1, Patrick O. Sorensen2, Guangyu Zhu3, Xiaoyu Jia4, Jin Liu4, Zhouping Shangguan4, Ruiwu Wang1, Weiming Yan4*
	Author affiliations:
	1 School of Ecology and Environment, Northwestern Polytechnical University, Xi’an, 710072, P.R. China
	2 Earth and Environmental Sciences, Lawrence Berkeley National Laboratory, Berkeley, CA, USA.
	3 College of Environment and Ecology, Chongqing University, Chongqing, 400044, P.R. China
	4 State Key Laboratory of Soil Erosion and Dryland Farming on the Loess Plateau, Northwest A&F University, Yangling, Shaanxi 712100, P.R. China
	*Corresponding author:
	Weiming Yan, E-mail: yanweiming0110@nwsuaf.edu.cn
	Address: Xinong Rd. 26, Institute of Soil and Water Conservation, Yangling, Shaanxi 712100, PR China

## Sheet: Table S1
	Table S1 Average climatic factor, edaphic factor and plant traits in each grassland type.
	Grassland type	MAT	MAP	pH	SOC	TN	TP	NH4+	NO3-	R.OC	R.N	AGB	BGB	BD
	Desert steppe	9	239.14	8.57	7.68	0.76	0.54	6.95	16.88	358.48	0.85	61.49	545.76	1.3
	Temperate grassland	8.27	394.85	8.42	10.19	0.95	0.58	7.2	18.83	341.64	0.83	197.57	953.96	1.27
	Warm-temperate grassland	9.97	537.35	8.33	16	1.42	0.6	7.94	15.2	350.04	0.76	266.87	1275.75	1.27
	Notes: MAT, mean annual temperature; MAP, mean annual precipitation; BGB, belowground biomass; AGB, aboveground biomass; RN, root nitrogen; ROC, root organic carbon; NO3-, nitrite; NH4+, ammonium; TP, total phosphorus; TN, total nitrogen; BD, bulk density.

## Sheet: Table S2
	Table S2 Three-way ANOVA (microhabitats and grassland type) results for Shannon diversity, and permutational multivariate ANOVA based on two UniFrac distance matrices (ADONIS) results.
	Factors		Shannon diversity			Unweighted unifrac distance		Weighted unifrac distance
		Df	F	Pr(>F)		R2	Pr(>F)	R2	Pr(>F)
	Microhabitats	3	230.088		<0.001	0.15103	0.001	0.32147	0.001
	Grassland type	2	4.712		<0.001	0.0432	0.001	0.02746	0.001
	Host plant	4	8.697		<0.001	0.03042	0.001	0.02489	0.001
	Microhabitats: Grassland type	6	5.461		<0.001	0.02431	0.001	0.06293	0.001
	Microhabitats: Host plant	12	15.621		<0.001	0.03692	0.001	0.05723	0.001
	Grassland type: Host plant	6	1.656		0.1392	0.02209	0.001	0.01069	0.324
	Microhabitats: Grassland type: Host plant	18	1.398		0.1392	0.04148	0.438	0.03483	0.143

## Sheet: Table S3
	Table S3 Distance based redundancy analysis (dbRDA) results of environmental factors constrained on different microhabitats.
		Endosphere			Rhizosplane			Rhizosphere			Soil
	Predictors	R2.adjusted	Pr(>F)		R2.adjusted	Pr(>F)		R2.adjusted	Pr(>F)		R2.adjusted	Pr(>F)
	All	0.082			0.1448			0.1714			0.2293
	MAT	-0.0001	0.141		0.005	0.039	*	-0.0004	0.263		0.0025	0.064	.
	MAP	0.0261	0.001	***	0.0789	0.001	***	0.1083	0.001	***	0.1455	0.001	***
	pH	0.0009	0.346		0.0198	0.031	*	0.0243	0.021	*	0.0362	0.006	**
	SOC	0.0119	0.181		0.0402	0.004	**	0.0471	0.066	.	0.0715	0.004	**
	TN	0.0078	0.795		0.0362	0.749		0.0494	0.483		0.0647	0.141
	TP	-0.0004	0.206		0.014	0.021	*	0.0074	0.206		0.0225	0.014	*
	NH4.	0.0001	0.19		0.0001	0.323		-0.0016	0.283		0.0058	0.447
	NO3.	-0.0008	0.017	*	0.0048	0.033	*	0.0135	0.013	*	0.0285	0.004	**
	R.OC	0.0012	0.093	.	0.0043	0.044	*	0.0086	0.087	.	0.0079	0.208
	R.N	0.0016	0.168		0.0049	0.097	.	0.0003	0.192		0.0027	0.135
	AGB	0.0307	0.224		0.0646	0.301		0.1024	0.112		0.109	0.114
	BGB	0.0217	0.244		0.041	0.022	*	0.0374	0.277		0.0458	0.128
	BD	0.0057	0.201			0.225		-0.0024	0.403		0.0051	0.125
	Note: Linear dependencies were calculated by the vif.cca() function in the vegan package and values less than 10 could be included in the analysis.

## Sheet: Table S4
	Table S4 Taxa similarity based on source trackers among different microhabitat bacteria in different grassland types.
			Endosphere	SE	Rhizoplane	SE	Rhizosphere	SE	Bulk soil	SE	Unknown	SE
	Desert steppe	Soil	8.696e-06	8.696e-06	0.537852	0.0215528	0.328157	0.0258805	——		0.133983	0.0247298
		Rhizosphere	0.266722	0.0502286	0.210744	0.0470234	——		0.373687	0.0418782	0.148848	0.0218416
		Rhizoplane	0.240987	0.0560508	——		0.391178	0.0426845	0.306961	0.0465688	0.0608739	0.0140986
		Endosphere	——		0.696735	0.0409498	0.143243	0.0400942	5.217e-05	4.068e-05	0.15997	0.0280728
	Temperate grassland	Soil	0.0125548	0.0125515	0.57179	0.0283775	0.327923	0.020926	——		0.0877323	0.0091396
		Rhizosphere	0.106841	0.0317512	0.454884	0.0454945	——		0.345463	0.0267769	0.0928125	0.0141043
		Rhizoplane	0.07516	0.0176585	——		0.51495	0.0314532	0.364853	0.0279862	0.0450367	0.0045605
		Endosphere	——		0.622556	0.0444169	0.254681	0.0460481	2.5e-05	1.42e-05	0.122737	0.0105069
	Warm-temperate grassland	Soil	7.143e-06	4.956e-06	0.563689	0.0175998	0.355768	0.0176333	——		0.0805357	0.0096879
		Rhizosphere	0.0379393	0.020216	0.5673	0.0345473	——		0.322696	0.021315	0.0720643	0.0137064
		Rhizoplane	0.0620704	0.0252748	——		0.577511	0.0264138	0.303889	0.0164274	0.0565296	0.00519
		Endosphere	——		0.410586	0.0508607	0.445928	0.0537752	4.138e-05	3.457e-05	0.143445	0.0150982

## Sheet: Table S5
	Table S5 ﻿Fit of Sloan's neutral model for the analysis of community assembly processes.
		Endosphere		Rhizosplane		Rhizosphere		Bulk soil
		R2	m	R2	m	R2	m	R2	m
	Desert steppe	0.597	0.121	0.604	0.198	0.6	0.183	0.806	0.354
	Temperate grassland	0.664	0.193	0.719	0.316	0.634	0.273	0.787	0.434
	Warm-temperate grassland	0.647	0.163	0.708	0.377	0.698	0.3	0.783	0.455
	Note: m is the estimated migration rate, and R2 indicates the fit to the neutral model.

## Sheet: Table S6
	Table S6 Topological properties of networks obtained from the network analysis among taxa and among microhabitat of outer network.
		Endosphere			Rhizoplane			Rhizosphere			Soil			Outer network
		Desert	Temp.	Warm-temp.	Desert	Temp.	Warm-temp.	Desert	Temp.	Warm-temp.	Desert	Temp.	Warm-temp.	Desert	Temp.	Warm-temp.
	Number of edges	832	834	853	795	802	824	819	823	822	777	815	799	240	595	643
	Number of postive edges	357	361	390	318	344	364	340	368	373	331	341	351	240	595	643
	Number of negtive edges	475	473	463	477	458	460	479	455	449	446	474	448	0	0	0
	Number of nodes	469	483	486	479	478	485	482	481	486	478	479	480	72	112	98
	Connectance	0.0076	0.0072	0.0072	0.0069	0.007	0.007	0.0071	0.0071	0.007	0.0068	0.0071	0.007	-	-	-
	Average.degree	3.548	3.4534	3.5103	3.3194	3.3556	3.3979	3.3983	3.422	3.3827	3.251	3.4029	3.3292	3.333	5.312	6.561
	Average.path.length	5.0218	5.2651	5.1506	5.3511	5.2992	5.2357	5.2851	5.1449	5.2806	5.5088	5.2061	5.2907	2.313	3.063	2.215
	Diameter	0.4887	0.3172	0.3372	0.4362	0.314	0.32	0.5663	0.2749	0.2894	0.4328	0.3218	0.3116	6	9	5
	Edge.connectivity	0	1	0	0	1	0	0	1	1	0	0	0	-	-	-
	Clustering.coefficient	0.0073	0.0079	0.0075	0.0108	0.0058	0.0067	0.0057	0.0064	0.0078	0.005	0.0056	0.0046	-	-	-
	Centralization.degree	0.0159	0.0094	0.0154	0.0119	0.0118	0.0136	0.0116	0.0158	0.0136	0.0141	0.0117	0.016	0.211	0.246	0.276
	Centralization.betweenness	0.0436	0.0318	0.0622	0.0478	0.0491	0.0483	0.0367	0.04	0.0495	0.0467	0.0407	0.0547	-	-	-
	Centralization.closeness	0.0478	0.0871	0.0203	0.0286	0.0948	0.0497	0.0447	0.1068	0.1186	0.0524	0.0482	0.0215	-	-	-
	Ratio of negative:positive cohesion	1.3305	1.3102	1.1872	1.5	1.3314	1.2637	1.4088	1.2364	1.2038	1.3474	1.39	1.2764	-	-	-
	Modularity	0.55	0.567	0.562	0.589	0.581	0.574	0.574	0.581	0.584	0.586	0.575	0.578	-	-	-
